# Supplementary material for: Development of a New Extraction Method for Pomegranate and Metabolite Profiling by a LC-MS and 1H NMR Combined Approach
Source: Foods. 2024 May 7;13(10):1429. doi: 10.3390/foods13101429 (PMC11120047; doi:10.3390/foods13101429)
Supplement: Supplementary file 1 [file foods-13-01429-s001.zip]

Archive with 1 entries (1 files):
- foods-2979042-supplementary.pdf
